# Supplementary material for: The diagnostic significance of cerebrospinal fluid cytology and circulating tumor DNA in meningeal carcinomatosis
Source: Front Neurol. 2023 Mar 3;14:1076310. doi: 10.3389/fneur.2023.1076310 (PMC10022429; doi:10.3389/fneur.2023.1076310)
Supplement: Supplementary file 1 [file Table_1.XLSX]

## Sheet: Sheet1
			临床表现									核磁：
例	性别	年龄	头痛伴恶心、呕吐	头晕	认知障碍	意识障碍	视力下降	精神行为异常	癫痫发作	外展神经麻痹	压力（mmH2O）	核磁	核磁脑膜强化	脑脊液细胞学肿瘤细胞	脑脊液细胞学反应	激活性单核细胞增多	组织基因	血浆ctDNA	脑脊液ctDNA
1	男	45	√	√	√				√		150	脑膜强化	阳性	阴性	淋巴细胞反应为主	是		阴性	EGFR 19del
2	女	54	√							√	大于500	脑实质强化		阳性	淋巴细胞反应为主	是		阴性	EGFR L858R
3	男	63	√	√							420	脑膜+脑实质	阳性	阳	单核细胞反应为主	是	EGFR 19del,PIK3CA	阴性	EGFR 19del
4	女	54		√							300	未见异常		阳	淋巴细胞反应为主			EGFR L858R,TP53	EGFR L858R,TP53
5	女	55	√								260	脑膜强化	阳性	阳	单核细胞反应为主	是		EGFR 19del	EGFR 19del
6	男	44	√	√							300	脑膜+脑实质	阳性	阳	淋巴细胞反应为主	是		阴性	EGFR 19del
7	女	62				√					190	脑膜强化	阳性	阳	单核细胞反应为主	是	EGFR L858R	EGFR L858R	EGFR L858R,SETD2
8	男	43	√				√				120	脑膜+脑实质	阳性	阳	淋巴细胞反应为主			阴性	EGFR L858R
9	女	42	√								350	脑实质强化		阳	淋巴细胞反应为主	是		阴性	EGFR L858R,TP53
10	男	50		√							380	脑膜+脑实质	阳性	阳	淋巴细胞反应为主	是	EGFR L858R,TP53	EGFR L858R,TP53	EGFR L858R,TP53
11	男	44	√		√						190	脑实质强化		阳	单核细胞反应为主	是		EGFR L858R	EGFR L858R
12	女	66	√							√	大于500	脑膜+脑实质	阳性	阳	嗜中性粒细胞反应为主			EGFR 19del	EGFR 19del
13	女	52	√				√				210	脑膜强化	阳性	阳	单核细胞反应为主	是		阴性	EGFR L858R
14	男	47				√					165	未见异常		阳	淋巴细胞反应为主		EGFR L858R
15	男	48	√								220	脑实质强化		阳	单核细胞反应为主	是		阴性	EGFR 19del
16	女	65	√								300	脑膜+脑实质	阳性	阳	淋巴细胞反应为主	是	EGFR L858R	RB1	EGFR L858R,CDKN2A CDKN2B
17	男	75	√	√	√						190	脑膜强化	阳性	阳	淋巴细胞反应为主			EGFR 19del	EGFR 19del
18	女	52	√								270	脑膜+脑实质	阳性	阳	淋巴细胞反应为主	是		阴性	EGFR L858R
19	女	45	√								360	未见异常		阳	淋巴细胞反应为主	是		阴性	EGFR 19del
20	男	52				√		√			250	脑膜+脑实质	阳性	阳	淋巴细胞反应为主	是	EGFR L858R	EGFR L858R,TP53	EGFR L858R,TP53
21	女	44	√				√				330	脑膜+脑实质	阳性	阳	淋巴细胞反应为主	是		EGFR 19del	EGFR 19del
22	女	68	√								170	脑实质强化		阳	淋巴细胞反应为主		EGFR L858R,TP53	EGFR L858R,TP53	EGFR L858R,TP53
23	女	59	√								320	脑膜强化	阳性	阳	单核细胞反应为主	是
24	女	60	√					√			200	脑膜+脑实质	阳性	阴性	淋巴细胞反应为主	是		阴性	EGFR L858R
25	女	72	√	√							140	未见异常		阳	淋巴细胞反应为主		EGFR L858R	阴性	EGFR L858R,CDKN2A,FH,TP53,WT1
26	男	60	√								240	未见异常		阳	单核细胞反应为主	是		RB1	EGFR L858R
27	女	54	√								310	脑膜+脑实质	阳性	阳	淋巴细胞反应为主	是		EGFR 19del	EGFR 19del
28	女	50	√								290	脑膜强化	阳性	阴性	单核细胞反应为主	是		阴性	EGFR 19del
29	男	58	√	√	√						230	脑膜+脑实质	阳性	阳	淋巴细胞反应为主		EGFR 19del	阴性	EGFR 19del,CDKN2A CDKN2B TP53
30	女	56					√		√		280	脑膜+脑实质	阳性	阳	淋巴细胞反应为主	是
31	女	44	√			√					160	脑膜强化	阳性	阳	淋巴细胞反应为主	是	EGFR 19del	EGFR 19del
32	女	65	√								190	脑膜+脑实质	阳性	阴性	淋巴细胞反应为主
33	男	42	√								330	脑膜+脑实质	阳性	阳	单核细胞反应为主	是	EGFR 19del,TP53	EGFR 19del	EGFR 19del,TP53
34	女	72	√	√							350	脑膜强化	阳性	阴性	淋巴细胞反应为主			EGFR 19del	EGFR 19del
35	男	66	√								210	脑膜+脑实质	阳性	阳	淋巴细胞反应为主	是		EGFR 19del	EGFR 19del
36	女	54	√	√	√						220	未见异常		阳	单核细胞反应为主	是
37	男	49	√	√							280	脑膜+脑实质	阳性	阳	淋巴细胞反应为主
38	女	42	√	√							400	脑实质强化		阳	单核细胞反应为主	是
39	女	55	√				√				440	脑膜+脑实质	阳性	阳	淋巴细胞反应为主	是		阴性	EGFR 19del
40	女	80	√								240	脑膜+脑实质	阳性	阳	淋巴细胞反应为主	是
41	男	63		√							170	未见异常		阳	淋巴细胞反应为主	是	EGFR 19del
42	女	53	√			√					200	脑膜+脑实质	阳性	阴性	单核细胞反应为主	是		阴性	EGFR 19del
43	女	71	√								260	脑膜强化	阳性	阳	淋巴细胞反应为主	是
44	女	67	√	√	√						195	未见异常		阳	单核细胞反应为主	是	EGFR L858R	EGFR L858R,PIK3CA	EGFR L858R
45	女	43	√								300	未见异常		阳	淋巴细胞反应为主		EGFR L858R	EGFR L858R
46	男	45	√	√							330	脑实质强化		阳	单核细胞反应为主	是
47	女	52	√	√	√						290	脑膜+脑实质	阳性	阳	单核细胞反应为主	是	EGFR L858R	EGFRT790M	EGFR L858R
48	男	52	√			√					310	脑实质强化		阳	淋巴细胞反应为主	是
49	女	50	√								200	脑膜+脑实质	阳性	阳	淋巴细胞反应为主
50	男	71	√	√	√						420	脑膜强化	阳性	阳	单核细胞反应为主	是	EGFR L858R	阴性	EGFR L858R,TP53
51	女	65	√	√							190	未见异常		阳	淋巴细胞反应为主	是		阴性	EGFR L858R,TP53
52	男	46	√	√	√						260	脑膜强化	阳性	阳	淋巴细胞反应为主
